# Supplementary material for: Remapping parasite landscapes: Nationwide prevalence, intensity and risk factors of schistosomiasis and soil-transmitted helminthiasis in Rwanda
Source: PLoS Negl Trop Dis. 2025 Aug 25;19(8):e0013328. doi: 10.1371/journal.pntd.0013328 (PMC12377619; doi:10.1371/journal.pntd.0013328)
Supplement: S1 Table — (XLSX) [file pntd.0013328.s002.xlsx]

## Sheet: Any STH
Species	District	Total tested (N)	Positive	Prevalence (95%CI)
Any STH	Overall	17360	6712	38.7 [37.9-39.4]
Any STH	Rubavu	557	474	85.1 [81.8-87.9]
Any STH	Rutsiro	586	416	71 [67.1-74.6]
Any STH	Nyabihu	571	397	69.5 [65.5-73.2]
Any STH	Burera	591	384	65 [61-68.8]
Any STH	Nyaruguru	585	372	63.6 [59.5-67.5]
Any STH	Nyamagabe	593	361	60.9 [56.8-64.8]
Any STH	Ngororero	594	317	53.4 [49.3-57.4]
Any STH	Rulindo	584	286	49 [44.9-53.1]
Any STH	Karongi	579	282	48.7 [44.6-52.9]
Any STH	Musanze	593	286	48.2 [44.1-52.3]
Any STH	Nyamasheke	582	275	47.3 [43.1-51.4]
Any STH	Huye	560	261	46.6 [42.4-50.8]
Any STH	Gisagara	585	243	41.5 [37.5-45.7]
Any STH	Rusizi	596	219	36.7 [32.9-40.8]
Any STH	Gicumbi	577	208	36 [32.2-40.1]
Any STH	Gakenke	588	211	35.9 [32-39.9]
Any STH	Gatsibo	573	193	33.7 [29.8-37.7]
Any STH	Kayonza	591	185	31.3 [27.6-35.2]
Any STH	Ruhango	585	172	29.4 [25.8-33.3]
Any STH	Muhanga	590	163	27.6 [24.1-31.5]
Any STH	Nyanza	585	148	25.3 [21.9-29.1]
Any STH	Ngoma	594	127	21.4 [18.2-24.9]
Any STH	Kirehe	558	111	19.9 [16.7-23.5]
Any STH	Kamonyi	562	106	18.9 [15.8-22.4]
Any STH	Rwamagana	586	100	17.1 [14.2-20.4]
Any STH	Nyagatare	584	99	17 [14-20.3]
Any STH	Nyarugenge	580	95	16.4 [13.5-19.7]
Any STH	Bugesera	582	93	16 [13.1-19.3]
Any STH	Gasabo	543	83	15.3 [12.4-18.7]
Any STH	Kicukiro	526	45	8.6 [6.4-11.4]

## Sheet: A.lumbricoides
Species	District	Total tested (N)	Positive	Prevalence (95%CI)	Light n (%)	Moderate n (%)	Heavy n (%)	M&H n (%)
A.lumbricoides	Overall	17348	4680	27 [26.3-27.6]	3283 (18.9%)	1302 (7.5%)	95 (0.5%)	1397 (8.1%)
A.lumbricoides	Rubavu	557	379	68 [64-71.9]	206 (37%)	168 (30.2%)	5 (0.9%)	173 (31.1%)
A.lumbricoides	Nyabihu	571	364	63.7 [59.6-67.7]	210 (36.8%)	133 (23.3%)	21 (3.7%)	154 (27%)
A.lumbricoides	Nyaruguru	585	364	62.2 [58.1-66.1]	262 (44.8%)	93 (15.9%)	9 (1.5%)	102 (17.4%)
A.lumbricoides	Rutsiro	586	364	62.1 [58-66]	221 (37.7%)	133 (22.7%)	10 (1.7%)	143 (24.4%)
A.lumbricoides	Burera	591	341	57.7 [53.6-61.7]	224 (37.9%)	107 (18.1%)	10 (1.7%)	117 (19.8%)
A.lumbricoides	Nyamagabe	593	319	53.8 [49.7-57.9]	186 (31.4%)	127 (21.4%)	6 (1%)	133 (22.4%)
A.lumbricoides	Karongi	579	254	43.9 [39.8-48]	196 (33.9%)	55 (9.5%)	3 (0.5%)	58 (10%)
A.lumbricoides	Rulindo	584	242	41.4 [37.4-45.6]	147 (25.2%)	92 (15.8%)	3 (0.5%)	95 (16.3%)
A.lumbricoides	Ngororero	594	240	40.4 [36.4-44.5]	151 (25.4%)	81 (13.6%)	8 (1.3%)	89 (15%)
A.lumbricoides	Huye	560	224	40 [35.9-44.2]	152 (27.1%)	68 (12.1%)	4 (0.7%)	72 (12.9%)
A.lumbricoides	Musanze	593	211	35.6 [31.8-39.6]	179 (30.2%)	29 (4.9%)	3 (0.5%)	32 (5.4%)
A.lumbricoides	Nyamasheke	582	200	34.4 [30.5-38.4]	143 (24.6%)	53 (9.1%)	4 (0.7%)	57 (9.8%)
A.lumbricoides	Gicumbi	577	176	30.5 [26.8-34.5]	118 (20.5%)	56 (9.7%)	2 (0.3%)	58 (10.1%)
A.lumbricoides	Gakenke	588	157	26.7 [23.2-30.5]	104 (17.7%)	51 (8.7%)	2 (0.3%)	53 (9%)
A.lumbricoides	Gisagara	585	136	23.2 [19.9-26.9]	115 (19.7%)	18 (3.1%)	3 (0.5%)	21 (3.6%)
A.lumbricoides	Gatsibo	572	129	22.6 [19.2-26.2]	129 (22.6%)
A.lumbricoides	Rusizi	596	87	14.6 [11.9-17.7]	83 (13.9%)	4 (0.7%)		4 (0.7%)
A.lumbricoides	Muhanga	590	71	12 [9.6-15]	65 (11%)	6 (1%)		6 (1%)
A.lumbricoides	Nyarugenge	580	62	10.7 [8.4-13.6]	56 (9.7%)	4 (0.7%)	2 (0.3%)	6 (1%)
A.lumbricoides	Kayonza	591	61	10.3 [8-13.1]	61 (10.3%)
A.lumbricoides	Ruhango	585	49	8.4 [6.3-11]	46 (7.9%)	3 (0.5%)		3 (0.5%)
A.lumbricoides	Gasabo	540	44	8.1 [6-10.9]	36 (6.7%)	8 (1.5%)		8 (1.5%)
A.lumbricoides	Kamonyi	562	42	7.5 [5.5-10]	38 (6.8%)	4 (0.7%)		4 (0.7%)
A.lumbricoides	Nyanza	585	43	7.4 [5.4-9.9]	43 (7.4%)
A.lumbricoides	Bugesera	582	28	4.8 [3.3-7]	28 (4.8%)
A.lumbricoides	Kicukiro	526	24	4.6 [3-6.8]	22 (4.2%)	2 (0.4%)		2 (0.4%)
A.lumbricoides	Ngoma	594	27	4.5 [3.1-6.6]	26 (4.4%)	1 (0.2%)		1 (0.2%)
A.lumbricoides	Nyagatare	576	21	3.6 [2.3-5.6]	20 (3.5%)	1 (0.2%)		1 (0.2%)
A.lumbricoides	Rwamagana	586	17	2.9 [1.8-4.7]	12 (2%)	5 (0.9%)		5 (0.9%)
A.lumbricoides	Kirehe	558	4	0.7 [0.2-2]	4 (0.7%)

## Sheet: Hookworm
Species	District	Total tested (N)	Positive	Prevalence (95%CI)	Light n (%)	Moderate n (%)	Heavy n (%)	M&H n (%)
Hookworm	Overall	17338	1860	10.7 [10.3-11.2]	1836 (10.6%)	13 (0.1%)	11 (0.1%)	24 (0.1%)
Hookworm	Gisagara	585	150	25.6 [22.2-29.4]	150 (25.6%)
Hookworm	Ruhango	585	133	22.7 [19.4-26.4]	132 (22.6%)		1 (0.2%)	1 (0.2%)
Hookworm	Kayonza	589	129	21.9 [18.7-25.5]	127 (21.6%)	1 (0.2%)	1 (0.2%)	2 (0.3%)
Hookworm	Nyanza	585	112	19.1 [16.1-22.6]	108 (18.5%)	1 (0.2%)	3 (0.5%)	4 (0.7%)
Hookworm	Kirehe	555	102	18.4 [15.3-21.9]	102 (18.4%)
Hookworm	Ngororero	594	105	17.7 [14.7-21]	104 (17.5%)		1 (0.2%)	1 (0.2%)
Hookworm	Ngoma	582	102	17.5 [14.6-20.9]	100 (17.2%)	1 (0.2%)	1 (0.2%)	2 (0.3%)
Hookworm	Muhanga	590	97	16.4 [13.6-19.7]	95 (16.1%)	2 (0.3%)		2 (0.3%)
Hookworm	Gatsibo	573	87	15.2 [12.4-18.4]	86 (15%)	1 (0.2%)		1 (0.2%)
Hookworm	Nyamasheke	582	78	13.4 [10.8-16.5]	77 (13.2%)		1 (0.2%)	1 (0.2%)
Hookworm	Rwamagana	586	78	13.3 [10.7-16.4]	77 (13.1%)		1 (0.2%)	1 (0.2%)
Hookworm	Kamonyi	562	66	11.7 [9.3-14.8]	66 (11.7%)
Hookworm	Huye	560	63	11.2 [8.8-14.2]	63 (11.2%)
Hookworm	Musanze	593	65	11 [8.6-13.8]	65 (11%)
Hookworm	Nyagatare	580	64	11 [8.7-13.9]	62 (10.7%)	2 (0.3%)		2 (0.3%)
Hookworm	Gakenke	588	63	10.7 [8.4-13.6]	62 (10.5%)		1 (0.2%)	1 (0.2%)
Hookworm	Bugesera	582	61	10.5 [8.2-13.3]	60 (10.3%)	1 (0.2%)		1 (0.2%)
Hookworm	Rusizi	596	61	10.2 [8-13]	60 (10.1%)	1 (0.2%)		1 (0.2%)
Hookworm	Rulindo	584	39	6.7 [4.9-9.1]	37 (6.3%)	1 (0.2%)	1 (0.2%)	2 (0.3%)
Hookworm	Gasabo	542	35	6.5 [4.6-9]	34 (6.3%)	1 (0.2%)		1 (0.2%)
Hookworm	Nyamagabe	593	31	5.2 [3.6-7.4]	31 (5.2%)
Hookworm	Gicumbi	577	21	3.6 [2.3-5.6]	21 (3.6%)
Hookworm	Rutsiro	586	21	3.6 [2.3-5.5]	21 (3.6%)
Hookworm	Karongi	579	20	3.5 [2.2-5.4]	20 (3.5%)
Hookworm	Kicukiro	526	18	3.4 [2.1-5.5]	18 (3.4%)
Hookworm	Nyarugenge	580	19	3.3 [2-5.2]	19 (3.3%)
Hookworm	Rubavu	557	17	3.1 [1.8-4.9]	17 (3.1%)
Hookworm	Nyaruguru	585	10	1.7 [0.9-3.2]	10 (1.7%)
Hookworm	Nyabihu	571	8	1.4 [0.7-2.9]	7 (1.2%)	1 (0.2%)		1 (0.2%)
Hookworm	Burera	591	5	0.8 [0.3-2.1]	5 (0.8%)

## Sheet: T.trichiura
Species	District	Total tested (N)	Positive	Prevalence (95%CI)	Light n (%)	Moderate n (%)	Heavy n (%)	M&H n (%)
T.trichiura	Overall	17352	2018	11.6 [11.2-12.1]	1885 (10.9%)	129 (0.7%)	4 (0%)	133 (0.8%)
T.trichiura	Rubavu	557	429	77 [73.3-80.4]	352 (63.2%)	74 (13.3%)	3 (0.5%)	77 (13.8%)
T.trichiura	Rutsiro	586	219	37.4 [33.5-41.4]	214 (36.5%)	5 (0.9%)		5 (0.9%)
T.trichiura	Burera	591	181	30.6 [27-34.5]	179 (30.3%)	2 (0.3%)		2 (0.3%)
T.trichiura	Nyamagabe	593	181	30.5 [26.9-34.4]	156 (26.3%)	25 (4.2%)		25 (4.2%)
T.trichiura	Nyabihu	571	132	23.1 [19.8-26.8]	127 (22.2%)	5 (0.9%)		5 (0.9%)
T.trichiura	Musanze	593	130	21.9 [18.7-25.5]	130 (21.9%)
T.trichiura	Nyamasheke	582	117	20.1 [17-23.6]	113 (19.4%)	4 (0.7%)		4 (0.7%)
T.trichiura	Rusizi	596	119	20 [16.9-23.5]	116 (19.5%)	3 (0.5%)		3 (0.5%)
T.trichiura	Gicumbi	577	67	11.6 [9.2-14.6]	61 (10.6%)	5 (0.9%)	1 (0.2%)	6 (1%)
T.trichiura	Nyaruguru	585	64	10.9 [8.6-13.8]	63 (10.8%)	1 (0.2%)		1 (0.2%)
T.trichiura	Karongi	579	60	10.4 [8.1-13.2]	60 (10.4%)
T.trichiura	Rulindo	584	61	10.4 [8.1-13.3]	61 (10.4%)
T.trichiura	Ngororero	594	46	7.7 [5.8-10.3]	43 (7.2%)	3 (0.5%)		3 (0.5%)
T.trichiura	Gakenke	588	43	7.3 [5.4-9.8]	43 (7.3%)
T.trichiura	Nyagatare	581	27	4.6 [3.1-6.8]	27 (4.6%)
T.trichiura	Nyarugenge	580	25	4.3 [2.9-6.4]	25 (4.3%)
T.trichiura	Huye	560	21	3.8 [2.4-5.8]	20 (3.6%)	1 (0.2%)		1 (0.2%)
T.trichiura	Bugesera	582	13	2.2 [1.2-3.9]	13 (2.2%)
T.trichiura	Gisagara	585	12	2.1 [1.1-3.7]	12 (2.1%)
T.trichiura	Rwamagana	586	10	1.7 [0.9-3.2]	10 (1.7%)
T.trichiura	Gasabo	541	8	1.5 [0.7-3]	8 (1.5%)
T.trichiura	Kirehe	557	7	1.3 [0.6-2.7]	7 (1.3%)
T.trichiura	Kamonyi	562	7	1.2 [0.5-2.7]	7 (1.2%)
T.trichiura	Kayonza	591	7	1.2 [0.5-2.5]	7 (1.2%)
T.trichiura	Nyanza	585	7	1.2 [0.5-2.6]	7 (1.2%)
T.trichiura	Ruhango	585	7	1.2 [0.5-2.6]	7 (1.2%)
T.trichiura	Kicukiro	526	5	1 [0.4-2.3]	5 (1%)
T.trichiura	Muhanga	590	5	0.8 [0.3-2.1]	4 (0.7%)	1 (0.2%)		1 (0.2%)
T.trichiura	Ngoma	592	5	0.8 [0.3-2.1]	5 (0.8%)
T.trichiura	Gatsibo	573	3	0.5 [0.1-1.7]	3 (0.5%)

## Sheet: S.mansoni (KK-CCA Trace+
Species	District	Total tested (N)	Positive	Prevalence (95%CI)
S.mansoni (KK or CCA - Trace positive)	Overall	17719	4819	27.2 [26.5-27.9]
S.mansoni (KK or CCA - Trace positive)	Gasabo	584	289	49.5 [45.4-53.6]
S.mansoni (KK or CCA - Trace positive)	Kayonza	594	282	47.5 [43.4-51.6]
S.mansoni (KK or CCA - Trace positive)	Nyanza	594	281	47.3 [43.2-51.4]
S.mansoni (KK or CCA - Trace positive)	Ngororero	597	282	47.2 [43.2-51.3]
S.mansoni (KK or CCA - Trace positive)	Gakenke	598	255	42.6 [38.7-46.7]
S.mansoni (KK or CCA - Trace positive)	Kamonyi	573	229	40 [35.9-44.1]
S.mansoni (KK or CCA - Trace positive)	Nyagatare	589	207	35.1 [31.3-39.2]
S.mansoni (KK or CCA - Trace positive)	Rubavu	568	188	33.1 [29.3-37.2]
S.mansoni (KK or CCA - Trace positive)	Rutsiro	598	196	32.8 [29.1-36.7]
S.mansoni (KK or CCA - Trace positive)	Gisagara	598	185	30.9 [27.3-34.8]
S.mansoni (KK or CCA - Trace positive)	Gatsibo	580	178	30.7 [27-34.6]
S.mansoni (KK or CCA - Trace positive)	Kirehe	568	173	30.5 [26.7-34.5]
S.mansoni (KK or CCA - Trace positive)	Kicukiro	577	166	28.8 [25.1-32.7]
S.mansoni (KK or CCA - Trace positive)	Rwamagana	594	166	27.9 [24.4-31.8]
S.mansoni (KK or CCA - Trace positive)	Nyamasheke	591	158	26.7 [23.2-30.5]
S.mansoni (KK or CCA - Trace positive)	Rulindo	597	152	25.5 [22.1-29.2]
S.mansoni (KK or CCA - Trace positive)	Musanze	597	151	25.3 [21.9-29]
S.mansoni (KK or CCA - Trace positive)	Karongi	594	139	23.4 [20.1-27.1]
S.mansoni (KK or CCA - Trace positive)	Gicumbi	588	128	21.8 [18.5-25.4]
S.mansoni (KK or CCA - Trace positive)	Nyamagabe	599	128	21.4 [18.2-24.9]
S.mansoni (KK or CCA - Trace positive)	Bugesera	589	123	20.9 [17.7-24.4]
S.mansoni (KK or CCA - Trace positive)	Ruhango	597	120	20.1 [17-23.6]
S.mansoni (KK or CCA - Trace positive)	Nyaruguru	594	115	19.4 [16.3-22.8]
S.mansoni (KK or CCA - Trace positive)	Ngoma	595	98	16.5 [13.6-19.8]
S.mansoni (KK or CCA - Trace positive)	Rusizi	607	97	16 [13.2-19.2]
S.mansoni (KK or CCA - Trace positive)	Huye	578	69	11.9 [9.5-14.9]
S.mansoni (KK or CCA - Trace positive)	Nyabihu	589	69	11.7 [9.3-14.7]
S.mansoni (KK or CCA - Trace positive)	Muhanga	600	68	11.3 [9-14.2]
S.mansoni (KK or CCA - Trace positive)	Nyarugenge	596	65	10.9 [8.6-13.8]
S.mansoni (KK or CCA - Trace positive)	Burera	596	62	10.4 [8.1-13.2]

## Sheet: S.mansoni (CCA - Trace negative
Species	District	Total tested (N)	Positive	Prevalence (95%CI)
S.mansoni (CCA - Trace negative)	Overall	17645	1927	10.9 [10.5-11.4]
S.mansoni (CCA - Trace negative)	Gasabo	581	123	21.2 [18-24.8]
S.mansoni (CCA - Trace negative)	Nyanza	593	106	17.9 [14.9-21.3]
S.mansoni (CCA - Trace negative)	Kayonza	592	99	16.7 [13.9-20]
S.mansoni (CCA - Trace negative)	Kamonyi	569	90	15.8 [13-19.1]
S.mansoni (CCA - Trace negative)	Ngororero	596	94	15.8 [13-19]
S.mansoni (CCA - Trace negative)	Nyagatare	587	93	15.8 [13-19.1]
S.mansoni (CCA - Trace negative)	Rubavu	565	86	15.2 [12.4-18.5]
S.mansoni (CCA - Trace negative)	Gisagara	594	89	15 [12.3-18.2]
S.mansoni (CCA - Trace negative)	Gatsibo	578	85	14.7 [12-17.9]
S.mansoni (CCA - Trace negative)	Rutsiro	594	86	14.5 [11.8-17.6]
S.mansoni (CCA - Trace negative)	Gakenke	596	84	14.1 [11.5-17.2]
S.mansoni (CCA - Trace negative)	Rwamagana	593	78	13.2 [10.6-16.2]
S.mansoni (CCA - Trace negative)	Kirehe	566	68	12 [9.5-15]
S.mansoni (CCA - Trace negative)	Karongi	592	65	11 [8.6-13.8]
S.mansoni (CCA - Trace negative)	Rusizi	606	66	10.9 [8.6-13.7]
S.mansoni (CCA - Trace negative)	Rulindo	596	64	10.7 [8.4-13.6]
S.mansoni (CCA - Trace negative)	Nyamagabe	597	63	10.6 [8.3-13.4]
S.mansoni (CCA - Trace negative)	Ngoma	595	59	9.9 [7.7-12.7]
S.mansoni (CCA - Trace negative)	Bugesera	585	49	8.4 [6.3-11]
S.mansoni (CCA - Trace negative)	Gicumbi	583	45	7.7 [5.7-10.3]
S.mansoni (CCA - Trace negative)	Nyaruguru	589	43	7.3 [5.4-9.8]
S.mansoni (CCA - Trace negative)	Nyamasheke	586	41	7 [5.1-9.5]
S.mansoni (CCA - Trace negative)	Ruhango	593	37	6.2 [4.5-8.6]
S.mansoni (CCA - Trace negative)	Huye	577	35	6.1 [4.3-8.4]
S.mansoni (CCA - Trace negative)	Kicukiro	574	35	6.1 [4.3-8.5]
S.mansoni (CCA - Trace negative)	Muhanga	600	36	6 [4.3-8.3]
S.mansoni (CCA - Trace negative)	Nyarugenge	596	34	5.7 [4-8]
S.mansoni (CCA - Trace negative)	Burera	592	29	4.9 [3.4-7]
S.mansoni (CCA - Trace negative)	Musanze	594	27	4.5 [3.1-6.6]
S.mansoni (CCA - Trace negative)	Nyabihu	586	18	3.1 [1.9-4.9]

## Sheet: S.mansoni (CCA - Trace positive
Species	District	Prevalence (95%CI)
S.mansoni (CCA - Trace positive)	Overall	27 [26.3-27.7]
S.mansoni (CCA - Trace positive)	Gasabo	49.4 [45.3-53.5]
S.mansoni (CCA - Trace positive)	Kayonza	47.3 [43.2-51.4]
S.mansoni (CCA - Trace positive)	Ngororero	47.1 [43.1-51.2]
S.mansoni (CCA - Trace positive)	Nyanza	46.7 [42.6-50.8]
S.mansoni (CCA - Trace positive)	Gakenke	42.8 [38.8-46.9]
S.mansoni (CCA - Trace positive)	Kamonyi	40.2 [36.2-44.4]
S.mansoni (CCA - Trace positive)	Nyagatare	34.2 [30.4-38.3]
S.mansoni (CCA - Trace positive)	Rubavu	33.1 [29.3-37.2]
S.mansoni (CCA - Trace positive)	Rutsiro	33 [29.3-37]
S.mansoni (CCA - Trace positive)	Kirehe	30.4 [26.7-34.4]
S.mansoni (CCA - Trace positive)	Gatsibo	29.9 [26.3-33.9]
S.mansoni (CCA - Trace positive)	Gisagara	29.5 [25.9-33.3]
S.mansoni (CCA - Trace positive)	Kicukiro	28.6 [24.9-32.5]
S.mansoni (CCA - Trace positive)	Rwamagana	28 [24.4-31.8]
S.mansoni (CCA - Trace positive)	Nyamasheke	26.6 [23.1-30.4]
S.mansoni (CCA - Trace positive)	Musanze	25.3 [21.8-29]
S.mansoni (CCA - Trace positive)	Rulindo	25.3 [21.9-29.1]
S.mansoni (CCA - Trace positive)	Karongi	23.3 [20-27]
S.mansoni (CCA - Trace positive)	Gicumbi	21.8 [18.5-25.4]
S.mansoni (CCA - Trace positive)	Nyamagabe	21.4 [18.3-25]
S.mansoni (CCA - Trace positive)	Bugesera	20.5 [17.4-24.1]
S.mansoni (CCA - Trace positive)	Ruhango	19.9 [16.8-23.4]
S.mansoni (CCA - Trace positive)	Nyaruguru	19.4 [16.3-22.8]
S.mansoni (CCA - Trace positive)	Ngoma	16.3 [13.5-19.6]
S.mansoni (CCA - Trace positive)	Rusizi	15.3 [12.6-18.5]
S.mansoni (CCA - Trace positive)	Nyabihu	11.6 [9.2-14.5]
S.mansoni (CCA - Trace positive)	Huye	11.4 [9-14.4]
S.mansoni (CCA - Trace positive)	Muhanga	11.2 [8.8-14]
S.mansoni (CCA - Trace positive)	Nyarugenge	10.7 [8.4-13.6]
S.mansoni (CCA - Trace positive)	Burera	10.5 [8.2-13.3]

## Sheet: S.mansoni (KK or CCA- Trace neg
Species	District	Total tested (N)	Positive	Prevalence (95%CI)
S.mansoni (KK or CCA - Trace negative)	Overall	17719	2023	11.4 [11-11.9]
S.mansoni (KK or CCA - Trace negative)	Gasabo	584	127	21.7 [18.5-25.4]
S.mansoni (KK or CCA - Trace negative)	Nyanza	594	115	19.4 [16.3-22.8]
S.mansoni (KK or CCA - Trace negative)	Gisagara	598	106	17.7 [14.8-21.1]
S.mansoni (KK or CCA - Trace negative)	Nyagatare	589	101	17.1 [14.2-20.5]
S.mansoni (KK or CCA - Trace negative)	Kayonza	594	101	17 [14.1-20.3]
S.mansoni (KK or CCA - Trace negative)	Ngororero	597	96	16.1 [13.3-19.3]
S.mansoni (KK or CCA - Trace negative)	Gatsibo	580	93	16 [13.2-19.3]
S.mansoni (KK or CCA - Trace negative)	Kamonyi	573	90	15.7 [12.9-19]
S.mansoni (KK or CCA - Trace negative)	Rubavu	568	89	15.7 [12.8-19]
S.mansoni (KK or CCA - Trace negative)	Rutsiro	598	86	14.4 [11.7-17.5]
S.mansoni (KK or CCA - Trace negative)	Gakenke	598	85	14.2 [11.6-17.3]
S.mansoni (KK or CCA - Trace negative)	Rwamagana	594	81	13.6 [11-16.7]
S.mansoni (KK or CCA - Trace negative)	Kirehe	568	71	12.5 [10-15.6]
S.mansoni (KK or CCA - Trace negative)	Rusizi	607	71	11.7 [9.3-14.6]
S.mansoni (KK or CCA - Trace negative)	Karongi	594	68	11.4 [9.1-14.4]
S.mansoni (KK or CCA - Trace negative)	Rulindo	597	65	10.9 [8.6-13.7]
S.mansoni (KK or CCA - Trace negative)	Nyamagabe	599	63	10.5 [8.2-13.3]
S.mansoni (KK or CCA - Trace negative)	Ngoma	595	60	10.1 [7.8-12.9]
S.mansoni (KK or CCA - Trace negative)	Bugesera	589	55	9.3 [7.2-12.1]
S.mansoni (KK or CCA - Trace negative)	Gicumbi	588	47	8 [6-10.6]
S.mansoni (KK or CCA - Trace negative)	Nyamasheke	591	44	7.4 [5.5-9.9]
S.mansoni (KK or CCA - Trace negative)	Nyaruguru	594	44	7.4 [5.5-9.9]
S.mansoni (KK or CCA - Trace negative)	Ruhango	597	40	6.7 [4.9-9.1]
S.mansoni (KK or CCA - Trace negative)	Huye	578	38	6.6 [4.8-9]
S.mansoni (KK or CCA - Trace negative)	Kicukiro	577	38	6.6 [4.8-9]
S.mansoni (KK or CCA - Trace negative)	Muhanga	600	37	6.2 [4.4-8.5]
S.mansoni (KK or CCA - Trace negative)	Nyarugenge	596	35	5.9 [4.2-8.2]
S.mansoni (KK or CCA - Trace negative)	Burera	596	29	4.9 [3.3-7]
S.mansoni (KK or CCA - Trace negative)	Musanze	597	29	4.9 [3.3-7]
S.mansoni (KK or CCA - Trace negative)	Nyabihu	589	19	3.2 [2-5.1]

## Sheet: S.mansoni (KK)
Species	District	Total tested (N)	Positive	Prevalence (95%CI)	Light n (%)	Moderate n (%)	Heavy n (%)	M&H n (%)
S.mansoni (KK)	Overall	17342	288	1.7 [1.5-1.9]	225 (1.3%)	54 (0.3%)	9 (0.1%)	63 (0.4%)
S.mansoni (KK)	Gisagara	585	47	8 [6-10.6]	37 (6.3%)	9 (1.5%)	1 (0.2%)	10 (1.7%)
S.mansoni (KK)	Gatsibo	573	38	6.6 [4.8-9.1]	28 (4.9%)	9 (1.6%)	1 (0.2%)	10 (1.7%)
S.mansoni (KK)	Nyanza	585	26	4.4 [3-6.5]	20 (3.4%)	5 (0.9%)	1 (0.2%)	6 (1%)
S.mansoni (KK)	Nyagatare	578	25	4.3 [2.9-6.4]	21 (3.6%)	3 (0.5%)	1 (0.2%)	4 (0.7%)
S.mansoni (KK)	Kirehe	557	21	3.8 [2.4-5.8]	15 (2.7%)	6 (1.1%)		6 (1.1%)
S.mansoni (KK)	Gasabo	543	17	3.1 [1.9-5.1]	11 (2%)	3 (0.6%)	3 (0.6%)	6 (1.1%)
S.mansoni (KK)	Rusizi	596	13	2.2 [1.2-3.8]	11 (1.8%)	2 (0.3%)		2 (0.3%)
S.mansoni (KK)	Bugesera	582	11	1.9 [1-3.5]	8 (1.4%)	2 (0.3%)	1 (0.2%)	3 (0.5%)
S.mansoni (KK)	Karongi	579	10	1.7 [0.9-3.3]	9 (1.6%)	1 (0.2%)		1 (0.2%)
S.mansoni (KK)	Rubavu	557	9	1.6 [0.8-3.2]	6 (1.1%)	2 (0.4%)	1 (0.2%)	3 (0.5%)
S.mansoni (KK)	Ruhango	585	8	1.4 [0.6-2.8]	8 (1.4%)
S.mansoni (KK)	Kicukiro	526	7	1.3 [0.6-2.8]	5 (1%)	2 (0.4%)		2 (0.4%)
S.mansoni (KK)	Kayonza	591	7	1.2 [0.5-2.5]	6 (1%)	1 (0.2%)		1 (0.2%)
S.mansoni (KK)	Nyamasheke	582	6	1 [0.4-2.3]	5 (0.9%)	1 (0.2%)		1 (0.2%)
S.mansoni (KK)	Rwamagana	586	6	1 [0.4-2.3]	5 (0.9%)	1 (0.2%)		1 (0.2%)
S.mansoni (KK)	Huye	560	5	0.9 [0.3-2.2]	4 (0.7%)	1 (0.2%)		1 (0.2%)
S.mansoni (KK)	Muhanga	590	5	0.8 [0.3-2.1]	4 (0.7%)	1 (0.2%)		1 (0.2%)
S.mansoni (KK)	Ngoma	583	4	0.7 [0.2-1.9]	4 (0.7%)
S.mansoni (KK)	Nyarugenge	580	4	0.7 [0.2-1.9]	4 (0.7%)
S.mansoni (KK)	Gicumbi	577	3	0.5 [0.1-1.6]	2 (0.3%)	1 (0.2%)		1 (0.2%)
S.mansoni (KK)	Ngororero	594	3	0.5 [0.1-1.6]	2 (0.3%)	1 (0.2%)		1 (0.2%)
S.mansoni (KK)	Rutsiro	586	3	0.5 [0.1-1.6]	2 (0.3%)	1 (0.2%)		1 (0.2%)
S.mansoni (KK)	Gakenke	588	2	0.3 [0.1-1.4]	2 (0.3%)
S.mansoni (KK)	Musanze	593	2	0.3 [0.1-1.4]	2 (0.3%)
S.mansoni (KK)	Rulindo	584	2	0.3 [0.1-1.4]	1 (0.2%)	1 (0.2%)		1 (0.2%)
S.mansoni (KK)	Burera	591	1	0.2 [0-1.1]	1 (0.2%)
S.mansoni (KK)	Kamonyi	562	1	0.2 [0-1.1]	1 (0.2%)
S.mansoni (KK)	Nyabihu	571	1	0.2 [0-1.1]		1 (0.2%)		1 (0.2%)
S.mansoni (KK)	Nyaruguru	585	1	0.2 [0-1.1]	1 (0.2%)
S.mansoni (KK)	Nyamagabe	593		0 [0-0.8]
