# Supplementary material for: Remapping parasite landscapes: Nationwide prevalence, intensity and risk factors of schistosomiasis and soil-transmitted helminthiasis in Rwanda
Source: PLoS Negl Trop Dis. 2025 Aug 25;19(8):e0013328. doi: 10.1371/journal.pntd.0013328 (PMC12377619; doi:10.1371/journal.pntd.0013328)
Supplement: S2 Table — (XLSX) [file pntd.0013328.s003.xlsx]

## Sheet: Sheet 1
				Hookworm			A. lumbricoides			T. trichiura			S.mansoni (KK)			S.mansoni (CCA - Trace positive)			S.mansoni (CCA - Trace negative)			S.mansoni (KK or CCA - Trace negative)
Variables		Categories		n (%)	Total N (%)	P value	n (%)	Total N (%)	P value	n (%)	Total N (%)	P value	n (%)	Total N (%)	P value	n (%)	Total N (%)	P value	n (%)	Total N (%)	P value	n (%)	Total N (%)	P value
Social demographics
	Province	East		623 (15.4)	4047 (23.3)	<0.001	287 (7.1)	4059 (23.4)	<0.001	72 (1.8)	4062 (23.4)	<0.001	112 (2.8)	4050 (23.4)	<0.001	1209 (29.5)	4096 (23.2)	<0.001	531 (13)	4096 (23.2)	<0.001	562 (13.7)	4109 (23.2)	<0.001
		Kigali City		72 (4.4)	1648 (9.5)		130 (7.9)	1646 (9.5)		38 (2.3)	1647 (9.5)		28 (1.7)	1649 (9.5)		515 (29.4)	1751 (9.9)		192 (11)	1751 (9.9)		200 (11.4)	1757 (9.9)
		North		193 (6.6)	2933 (16.9)		1127 (38.4)	2933 (16.9)		482 (16.4)	2933 (16.9)		10 (0.3)	2933 (16.9)		745 (25.2)	2961 (16.8)		249 (8.4)	2961 (16.8)		255 (8.6)	2976 (16.8)
		South		662 (14.3)	4645 (26.8)		1248 (26.9)	4645 (26.8)		304 (6.5)	4645 (26.8)		93 (2)	4645 (26.8)		1174 (24.9)	4712 (26.7)		499 (10.6)	4712 (26.7)		533 (11.3)	4733 (26.7)
		West		310 (7.6)	4065 (23.4)		1888 (46.4)	4065 (23.4)		1122 (27.6)	4065 (23.4)		45 (1.1)	4065 (23.4)		1119 (27.1)	4125 (23.4)		456 (11.1)	4125 (23.4)		473 (11.4)	4144 (23.4)
	Sex of the participant	Female		1032 (11)	9340 (53.9)	0.14621	2564 (27.4)	9344 (53.9)	0.14236	1045 (11.2)	9347 (53.9)	0.04849	130 (1.4)	9341 (53.9)	0.00333	2475 (26)	9503 (53.9)	0.00242	958 (10.1)	9503 (53.9)	0.00012	1008 (10.6)	9553 (53.9)	0.0001
		Male		828 (10.4)	7998 (46.1)	0.14621	2116 (26.4)	8004 (46.1)	0.14236	973 (12.2)	8005 (46.1)	0.04849	158 (2)	8001 (46.1)	0.00333	2287 (28.1)	8142 (46.1)	0.00242	969 (11.9)	8142 (46.1)	0.00012	1015 (12.4)	8166 (46.1)	0.0001
	Age categories	Adults (16+)		1263 (21.3)	5939 (34.3)	<0.001	1520 (25.6)	5943 (34.3)	<0.001	656 (11)	5943 (34.2)	<0.001	109 (1.8)	5938 (34.2)	<0.001	1233 (20.5)	6009 (34.1)	<0.001	455 (7.6)	6009 (34.1)	<0.001	498 (8.3)	6018 (34)	<0.001
		PRESAC (1 - 4)		227 (4.3)	5303 (30.6)	0	1298 (24.5)	5307 (30.6)		446 (8.4)	5308 (30.6)		32 (0.6)	5304 (30.6)		1954 (35.6)	5485 (31.1)		852 (15.5)	5485 (31.1)		867 (15.6)	5542 (31.3)
		SAC (5 - 15)		370 (6.1)	6096 (35.2)	0	1862 (30.5)	6098 (35.2)		916 (15)	6101 (35.2)		147 (2.4)	6100 (35.2)		1575 (25.6)	6151 (34.9)		620 (10.1)	6151 (34.9)		658 (10.7)	6159 (34.8)
	Marital status	Single		254 (8.1)	3120 (36.9)	<0.001	947 (30.4)	3118 (36.9)	<0.001	514 (16.5)	3120 (36.9)	<0.001	103 (3.3)	3121 (36.9)	1e-05	812 (25.9)	3141 (36.8)	<0.001	358 (11.4)	3141 (36.8)	<0.001	378 (12)	3143 (36.8)	<0.001
		Married		1019 (21.3)	4784 (56.6)	0	1171 (24.5)	4786 (56.6)		516 (10.8)	4786 (56.6)		81 (1.7)	4781 (56.6)	1e-05	954 (19.7)	4841 (56.7)		352 (7.3)	4841 (56.7)		386 (8)	4847 (56.7)
		Divorced/Separated/Widowed		148 (27.1)	547 (6.5)	0	160 (29.2)	548 (6.5)		49 (8.9)	548 (6.5)		8 (1.5)	548 (6.5)	1e-05	106 (19.1)	554 (6.5)		31 (5.6)	554 (6.5)		36 (6.5)	557 (6.5)
	Education level	No education		832 (18.2)	4583 (54.2)	<0.001	1443 (31.5)	4582 (54.2)	<0.001	741 (16.2)	4584 (54.2)	<0.001	124 (2.7)	4579 (54.2)	0.0196	1042 (22.6)	4611 (54)	0.46246	432 (9.4)	4611 (54)	0.08589	469 (10.2)	4619 (54)	0.04433
		Primary		567 (16)	3534 (41.8)	0	790 (22.3)	3537 (41.8)		323 (9.1)	3537 (41.8)		65 (1.8)	3537 (41.8)	0.0196	757 (21.1)	3582 (41.9)	0.46246	284 (7.9)	3582 (41.9)	0.08589	305 (8.5)	3585 (41.9)	0.04433
		Vocational or Literacy training		1 (6.7)	15 (0.2)	0	4 (26.7)	15 (0.2)		1 (6.7)	15 (0.2)		0 (0)	15 (0.2)	0.0196	3 (20)	15 (0.2)	0.46246	2 (13.3)	15 (0.2)	0.08589	2 (13.3)	15 (0.2)	0.04433
		Secondary and Higher		21 (6.5)	322 (3.8)	0	43 (13.4)	322 (3.8)		14 (4.3)	322 (3.8)		3 (0.9)	322 (3.8)	0.0196	72 (21.7)	332 (3.9)	0.46246	24 (7.2)	332 (3.9)	0.08589	25 (7.5)	332 (3.9)	0.04433
	Main occupation	Agriculture/Farmer		1184 (23.9)	4952 (58.6)	#REF!	1288 (26)	4955 (58.6)	<0.001	509 (10.3)	4955 (58.6)	<0.001	82 (1.7)	4950 (58.6)	4e-05	995 (19.9)	4990 (58.4)	<0.001	359 (7.2)	4990 (58.4)	<0.001	395 (7.9)	4999 (58.5)	<0.001
		Employed (formal/informal)		36 (9.3)	389 (4.6)	0	134 (34.4)	389 (4.6)		91 (23.4)	389 (4.6)		6 (1.5)	389 (4.6)	4e-05	85 (21.4)	397 (4.6)		35 (8.8)	397 (4.6)		36 (9.1)	397 (4.6)
		Self Employed/Retired		4 (3.1)	127 (1.5)	0	19 (15)	127 (1.5)		14 (11)	127 (1.5)		4 (3.1)	127 (1.5)	4e-05	37 (27.4)	135 (1.6)		14 (10.4)	135 (1.6)		15 (11.1)	135 (1.6)
		Student		174 (6.6)	2656 (31.4)	0	791 (29.8)	2655 (31.4)		439 (16.5)	2657 (31.4)		89 (3.3)	2657 (31.4)	4e-05	685 (25.6)	2675 (31.3)		304 (11.4)	2675 (31.3)		322 (12)	2677 (31.3)
		Unemployed/Other		23 (6.9)	331 (3.9)	0	48 (14.5)	331 (3.9)		26 (7.9)	331 (3.9)		11 (3.3)	331 (3.9)	4e-05	72 (20.9)	344 (4)		30 (8.7)	344 (4)		33 (9.6)	344 (4)
Household level variables
	Has toilet facility	No		20 (31.7)	63 (1.3)	0.00137	21 (33.3)	63 (1.3)	<0.001	15 (23.8)	63 (1.3)	<0.001	0 (0)	63 (1.3)	0.47966	15 (23.1)	65 (1.3)	0.72569	5 (7.7)	65 (1.3)	0.95486	5 (7.7)	65 (1.3)	0.86319
		Yes, < 3 meters deep		89 (16.1)	552 (11.4)	0.00137	258 (46.7)	552 (11.4)		119 (21.6)	552 (11.4)		12 (2.2)	552 (11.4)	0.47966	105 (19)	554 (11.3)	0.72569	42 (7.6)	554 (11.3)	0.95486	48 (8.7)	554 (11.3)	0.86319
		Yes, 3+ meters deep		914 (21.6)	4226 (87.3)	0.00137	1028 (24.3)	4233 (87.3)		436 (10.3)	4232 (87.3)		79 (1.9)	4228 (87.3)	0.47966	823 (19.3)	4273 (87.3)	0.72569	310 (7.3)	4273 (87.3)	0.95486	343 (8)	4281 (87.4)	0.86319
	Always have soap and water	No		437 (21.5)	2030 (42.5)	0.45651	634 (31.2)	2033 (42.5)	<0.001	300 (14.8)	2033 (42.5)	<0.001	20 (1)	2033 (42.5)	0.0001	420 (20.6)	2038 (42.2)	0.04059	142 (7)	2038 (42.2)	0.49295	154 (7.5)	2042 (42.2)	0.2561
		Yes		566 (20.6)	2748 (57.5)	0.45651	652 (23.7)	2752 (57.5)		255 (9.3)	2751 (57.5)		71 (2.6)	2747 (57.5)	0.0001	508 (18.2)	2789 (57.8)	0.04059	210 (7.5)	2789 (57.8)	0.49295	237 (8.5)	2793 (57.8)	0.2561
	Main water source	Improved source		367 (19.4)	1896 (39.2)	0.01676	417 (22)	1897 (39.1)	<0.001	168 (8.9)	1897 (39.1)	<0.001	37 (2)	1896 (39.1)	0.84967	371 (19.2)	1928 (39.4)	0.99122	132 (6.8)	1928 (39.4)	0.35641	150 (7.8)	1929 (39.4)	0.56275
		Non-improved source		656 (22.3)	2945 (60.8)	0.01676	890 (30.2)	2951 (60.9)		402 (13.6)	2950 (60.9)		54 (1.8)	2947 (60.9)	0.84967	572 (19.3)	2964 (60.6)	0.99122	225 (7.6)	2964 (60.6)	0.35641	246 (8.3)	2971 (60.6)	0.56275
	Water treatment prior to drinking	Never		502 (22.9)	2189 (45.2)	0.00594	652 (29.7)	2192 (45.2)	<0.001	304 (13.9)	2192 (45.2)	2e-05	42 (1.9)	2192 (45.3)	0.96975	416 (18.9)	2204 (45.1)	0.6735	154 (7)	2204 (45.1)	0.65538	171 (7.7)	2208 (45.1)	0.65302
		Sometimes		233 (21.1)	1103 (22.8)	0.00594	313 (28.4)	1104 (22.8)		128 (11.6)	1103 (22.8)	2e-05	21 (1.9)	1103 (22.8)	0.96975	223 (20.2)	1106 (22.6)	0.6735	87 (7.9)	1106 (22.6)	0.65538	96 (8.7)	1108 (22.6)	0.65302
		Yes, always		288 (18.6)	1549 (32)	0.00594	342 (22)	1552 (32)		138 (8.9)	1552 (32)	2e-05	28 (1.8)	1548 (32)	0.96975	304 (19.2)	1582 (32.3)	0.6735	116 (7.3)	1582 (32.3)	0.65538	129 (8.1)	1584 (32.3)	0.65302
		Water treatment method (among those who always treat water)	Boiling	275 (19.1)	1440 (93)	0.32455	322 (22.3)	1443 (93)	0.5707	125 (8.7)	1443 (93)	0.58222	27 (1.9)	1439 (93)	0.81794	288 (19.6)	1469 (92.9)	0.53049	107 (7.3)	1469 (92.9)	0.88473	119 (8.1)	1471 (92.9)	0.86587
			Chemical	4 (12.1)	33 (2.1)	0.32455	4 (12.1)	33 (2.1)	0.5707	4 (12.1)	33 (2.1)	0.58222	0 (0)	33 (2.1)	0.81794	5 (14.7)	34 (2.1)	0.53049	2 (5.9)	34 (2.1)	0.88473	2 (5.9)	34 (2.1)	0.86587
			Filtering,	7 (11.5)	61 (3.9)	0.32455	13 (21.3)	61 (3.9)	0.5707	8 (13.1)	61 (3.9)	0.58222	1 (1.6)	61 (3.9)	0.81794	8 (12.9)	62 (3.9)	0.53049	5 (8.1)	62 (3.9)	0.88473	6 (9.7)	62 (3.9)	0.86587
			Others	2 (13.3)	15 (1)	0.32455	3 (20)	15 (1)	0.5707	1 (6.7)	15 (1)	0.58222	0 (0)	15 (1)	0.81794	3 (17.6)	17 (1.1)	0.53049	2 (11.8)	17 (1.1)	0.88473	2 (11.8)	17 (1.1)	0.86587
	Time to closest water source (round trip)	30 - 60 min		185 (21.2)	874 (28.1)	0.00269	278 (31.7)	876 (28.1)	2e-05	109 (12.5)	875 (28.1)	0.00118	12 (1.4)	874 (28.1)	0.29489	160 (18.2)	881 (28.1)	0.45528	69 (7.8)	881 (28.1)	0.63746	73 (8.3)	884 (28.1)	0.57403
		More than 1 hour		95 (16.9)	562 (18.1)	0.00269	215 (38.2)	563 (18.1)	2e-05	103 (18.3)	563 (18.1)	0.00118	14 (2.5)	563 (18.1)	0.29489	109 (19.3)	566 (18.1)	0.45528	48 (8.5)	566 (18.1)	0.63746	54 (9.5)	568 (18.1)	0.57403
		On premises or <30 min		398 (23.7)	1676 (53.9)	0.00269	467 (27.8)	1679 (53.8)	2e-05	209 (12.4)	1679 (53.9)	0.00118	34 (2)	1677 (53.9)	0.29489	341 (20.2)	1687 (53.8)	0.45528	123 (7.3)	1687 (53.8)	0.63746	137 (8.1)	1689 (53.8)	0.57403
	Use feces/urine as fertilizer and treat it	No		723 (20.8)	3481 (72.9)	0.23665	828 (23.8)	3486 (72.9)	<0.001	380 (10.9)	3485 (72.8)	0.03918	51 (1.5)	3483 (72.9)	0.00122	647 (18.3)	3526 (73)	0.01351	245 (6.9)	3526 (73)	0.289	268 (7.6)	3533 (73.1)	0.09841
		Yes, and treat the fertilizer used		238 (22.4)	1061 (22.2)	0.23665	376 (35.4)	1063 (22.2)		146 (13.7)	1063 (22.2)	0.03918	32 (3)	1061 (22.2)	0.00122	222 (20.8)	1065 (22.1)	0.01351	86 (8.1)	1065 (22.1)	0.289	99 (9.3)	1066 (22)	0.09841
		Yes, does not treat fertilizer used		42 (17.8)	236 (4.9)	0.23665	82 (34.7)	236 (4.9)		29 (12.3)	236 (4.9)	0.03918	8 (3.4)	236 (4.9)	0.00122	59 (25)	236 (4.9)	0.01351	21 (8.9)	236 (4.9)	0.289	24 (10.2)	236 (4.9)	0.09841
	Nearest water bodies (Participants could have more than one type.)	Lake	No	815 (22.3)	3648 (75.4)	0.00037	969 (26.5)	3651 (75.3)	0.26683	362 (9.9)	3652 (75.3)	<0.001	55 (1.5)	3650 (75.4)	0.00131	645 (17.5)	3692 (75.5)	<0.001	215 (5.8)	3692 (75.5)	<0.001	243 (6.6)	3699 (75.5)	<0.001
			Yes	208 (17.4)	1193 (24.6)	0.00037	338 (28.2)	1197 (24.7)	0.26683	208 (17.4)	1195 (24.7)		36 (3)	1193 (24.6)	0.00131	298 (24.8)	1200 (24.5)		142 (11.8)	1200 (24.5)		153 (12.7)	1201 (24.5)
		River	No	560 (24.9)	2247 (46.4)	<0.001	407 (18.1)	2253 (46.5)	<0.001	165 (7.3)	2251 (46.4)	<0.001	55 (2.4)	2248 (46.4)	0.00928	466 (20.4)	2282 (46.6)	0.06276	189 (8.3)	2282 (46.6)	0.0155	213 (9.3)	2286 (46.7)	0.00355
			Yes	463 (17.8)	2594 (53.6)	0	900 (34.7)	2595 (53.5)		405 (15.6)	2596 (53.6)		36 (1.4)	2595 (53.6)	0.00928	477 (18.3)	2610 (53.4)	0.06276	168 (6.4)	2610 (53.4)	0.0155	183 (7)	2614 (53.3)	0.00355
		Pond/Dam	No	733 (19.9)	3692 (76.3)	0.00011	1021 (27.6)	3696 (76.2)	0.06715	481 (13)	3695 (76.2)	<0.001	71 (1.9)	3693 (76.3)	0.78279	698 (18.7)	3727 (76.2)	0.0899	280 (7.5)	3727 (76.2)	0.33198	310 (8.3)	3735 (76.2)	0.34618
			Yes	290 (25.2)	1149 (23.7)	0.00011	286 (24.8)	1152 (23.8)	0.06715	89 (7.7)	1152 (23.8)		20 (1.7)	1150 (23.7)	0.78279	245 (21)	1165 (23.8)	0.0899	77 (6.6)	1165 (23.8)	0.33198	86 (7.4)	1165 (23.8)	0.34618
		Marshlands for rice farming	No	672 (17.8)	3782 (78.1)	<0.001	1164 (30.7)	3788 (78.1)	<0.001	544 (14.4)	3786 (78.1)	<0.001	52 (1.4)	3785 (78.2)	<0.001	713 (18.6)	3826 (78.2)	0.035	258 (6.7)	3826 (78.2)	0.00583	282 (7.4)	3832 (78.2)	0.00056
			Yes	351 (33.1)	1059 (21.9)		143 (13.5)	1060 (21.9)		26 (2.5)	1061 (21.9)		39 (3.7)	1058 (21.8)		230 (21.6)	1066 (21.8)	0.035	99 (9.3)	1066 (21.8)	0.00583	114 (10.7)	1068 (21.8)	0.00056
		Marshlands for other	No	392 (22.7)	1728 (35.7)	0.05293	383 (22.1)	1733 (35.7)	<0.001	194 (11.2)	1731 (35.7)	0.39901	46 (2.7)	1728 (35.7)	0.00399	368 (21.1)	1746 (35.7)	0.01927	148 (8.5)	1746 (35.7)	0.0212	165 (9.4)	1750 (35.7)	0.01161
			Yes	631 (20.3)	3113 (64.3)	0.05293	924 (29.7)	3115 (64.3)		376 (12.1)	3116 (64.3)	0.39901	45 (1.4)	3115 (64.3)	0.00399	575 (18.3)	3146 (64.3)	0.01927	209 (6.6)	3146 (64.3)	0.0212	231 (7.3)	3150 (64.3)	0.01161
		Other water bodies	No	965 (20.9)	4623 (95.5)	0.05228	1264 (27.3)	4630 (95.5)	0.01707	549 (11.9)	4629 (95.5)	0.3735	89 (1.9)	4625 (95.5)	0.41522	907 (19.4)	4672 (95.5)	0.30148	348 (7.4)	4672 (95.5)	0.0821	385 (8.2)	4679 (95.5)	0.10818
			Yes	58 (26.6)	218 (4.5)	0.05228	43 (19.7)	218 (4.5)	0.01707	21 (9.6)	218 (4.5)	0.3735	2 (0.9)	218 (4.5)	0.41522	36 (16.4)	220 (4.5)	0.30148	9 (4.1)	220 (4.5)	0.0821	11 (5)	221 (4.5)	0.10818
	Walk time to closest water bodies	0-20 min		592 (20.9)	2837 (58.6)	0.0964	766 (27)	2841 (58.6)	0.98984	368 (13)	2839 (58.6)	0.00626	60 (2.1)	2840 (58.6)	0.36153	544 (19)	2862 (58.5)	0.84562	201 (7)	2862 (58.5)	0.66023	227 (7.9)	2868 (58.5)	0.86988
		21-40 min		311 (22.8)	1363 (28.2)	0.0964	369 (27.1)	1364 (28.1)	0.98984	132 (9.7)	1364 (28.1)	0.00626	21 (1.5)	1363 (28.1)	0.36153	271 (19.6)	1384 (28.3)	0.84562	105 (7.6)	1384 (28.3)	0.66023	116 (8.4)	1385 (28.3)	0.86988
		41+ min		120 (18.7)	641 (13.2)	0.0964	172 (26.7)	643 (13.3)	0.98984	70 (10.9)	644 (13.3)	0.00626	10 (1.6)	640 (13.2)	0.36153	128 (19.8)	646 (13.2)	0.84562	51 (7.9)	646 (13.2)	0.66023	53 (8.2)	647 (13.2)	0.86988
