# Supplementary material for: Remapping parasite landscapes: Nationwide prevalence, intensity and risk factors of schistosomiasis and soil-transmitted helminthiasis in Rwanda
Source: PLoS Negl Trop Dis. 2025 Aug 25;19(8):e0013328. doi: 10.1371/journal.pntd.0013328 (PMC12377619; doi:10.1371/journal.pntd.0013328)
Supplement: S3 Table — (XLSX) [file pntd.0013328.s004.xlsx]

## Sheet: Sheet 1
S4 Appendix: Univariate Regression Results for Any STH and Schistosoma mansoni (ORs, 95% CIs, and Chi-Square Statistics)
Notes: Test statistics and p-values include both global tests (Chi-square) and partial test values from univariate logistic regression models.
Variable	Categories	Any STH				S. mansoni (KK or POC-CCA - Trace positive)
		OR	95% CI	Test statistic	P value	OR	95% CI	Test statistic	P value
Age categories			-	297.73	<0.0001		-	312.55	<0.0001
	Adults (16+)	Ref	-			Ref	-
	PRESAC (1 - 4)	0.51	[0.47 - 0.55]	-17.16	<0.0001	2.07	[1.9 - 2.25]	17.18	<0.0001
	SAC (5 - 15)	0.74	[0.69 - 0.8]	-8.02	<0.0001	1.32	[1.22 - 1.44]	6.49	<0.0001
Always have soap and water			-	31.46	<0.0001		-	2.84	0.09212
	No	Ref	-			Ref	-
	Yes	0.72	[0.64 - 0.81]	-5.63	<0.0001	0.88	[0.76 - 1.02]	-1.72	0.08537
Education level			-	185.96	<0.0001		-	3.54	0.31511
	Primary	Ref	-			Ref	-
	No education	1.61	[1.48 - 1.76]	10.52	<0.0001	1.11	[0.99 - 1.23]	1.86	0.06263
	Secondary and Higher	0.42	[0.32 - 0.55]	-6.1	<0.0001	1.04	[0.78 - 1.35]	0.25	0.80108
	Vocational or Literacy training	0.8	[0.25 - 2.26]	-0.4	0.68874	0.92	[0.21 - 2.9]	-0.13	0.89544
Has toilet facility			-	63.92	<0.0001		-	0.52	0.77084
	No	Ref	-			Ref	-
	Yes, < 3 meters deep	1	[0.58 - 1.7]	0.01	0.9936	0.8	[0.44 - 1.52]	-0.72	0.47138
	Yes, 3+ meters deep	0.5	[0.29 - 0.83]	-2.67	0.00764	0.82	[0.47 - 1.52]	-0.66	0.50637
Lake			-	0.07	0.7944		-	31.46	<0.0001
	No	Ref	-			Ref	-
	Yes	1.02	[0.89 - 1.16]	0.29	0.76878	1.56	[1.33 - 1.82]	5.62	<0.0001
Main occupation			-	156.86	<0.0001		-	34.24	<0.0001
	Agriculture/Farmer	Ref	-			Ref	-
	Employed (formal/informal)	1	[0.81 - 1.23]	-0.01	0.99167	1.08	[0.84 - 1.38]	0.61	0.54358
	Self Employed/Retired	0.33	[0.22 - 0.49]	-5.25	<0.0001	1.53	[1.03 - 2.22]	2.19	0.02881
	Student	0.69	[0.63 - 0.76]	-7.59	<0.0001	1.37	[1.23 - 1.53]	5.58	<0.0001
	Unemployed/Other	0.29	[0.22 - 0.37]	-9.09	<0.0001	1.05	[0.8 - 1.37]	0.37	0.70969
Main water source			-	40.94	<0.0001		-	0.03	0.8587
	Improved source	Ref	-			Ref	-
	Non-improved source	1.46	[1.3 - 1.65]	6.42	<0.0001	0.98	[0.85 - 1.14]	-0.21	0.82997
Marital status			-	27.7	<0.0001		-	43.35	<0.0001
	Married	Ref	-			Ref	-
	Divorced/Separated/Widowed	1.31	[1.09 - 1.56]	2.95	0.00316	0.95	[0.76 - 1.18]	-0.43	0.66861
	Single	0.84	[0.77 - 0.92]	-3.66	0.00025	1.41	[1.27 - 1.56]	6.32	<0.0001
Marshlands for other			-	8.16	0.00429		-	5.67	0.0173
	No	Ref	-			Ref	-
	Yes	1.19	[1.06 - 1.34]	2.89	0.00391	0.84	[0.72 - 0.97]	-2.42	0.0157
Marshlands for rice farming			-	4.74	0.02943		-	6.14	0.01321
	No	Ref	-			Ref	-
	Yes	0.86	[0.75 - 0.98]	-2.21	0.027	1.24	[1.05 - 1.46]	2.52	0.01178
Other water bodies			-	1.17	0.28002		-	1.13	0.28696
	No	Ref	-			Ref	-
	Yes	0.85	[0.65 - 1.12]	-1.15	0.2507	0.81	[0.56 - 1.15]	-1.15	0.25044
Pond/Dam			-	0.12	0.73443		-	3.24	0.07191
	No	Ref	-			Ref	-
	Yes	1.03	[0.9 - 1.17]	0.37	0.70911	1.16	[0.99 - 1.37]	1.84	0.06566
Province			-	1659.75	<0.0001		-	35.31	<0.0001
	East	Ref	-			Ref	-
	Kigali City	0.54	[0.46 - 0.64]	-7.49	<0.0001	0.99	[0.87 - 1.12]	-0.2	0.83868
	North	3.07	[2.77 - 3.41]	21.26	<0.0001	0.79	[0.71 - 0.88]	-4.38	<0.0001
	South	2.25	[2.05 - 2.48]	16.87	<0.0001	0.79	[0.72 - 0.87]	-4.85	<0.0001
	West	4.92	[4.46 - 5.42]	32.29	<0.0001	0.88	[0.8 - 0.97]	-2.63	0.0085
River			-	60.25	<0.0001		-	4.62	0.03153
	No	Ref	-			Ref	-
	Yes	1.57	[1.4 - 1.76]	7.77	<0.0001	0.85	[0.74 - 0.98]	-2.19	0.02888
Sex of the participant			-	1.46	0.22654		-	9.84	0.00171
	Female	Ref	-			Ref	-
	Male	0.96	[0.91 - 1.02]	-1.22	0.2206	1.11	[1.04 - 1.19]	3.15	0.00162
Time to closest water source (round trip)			-	5.43	0.06635		-	2	0.36795
	30 - 60 min	Ref	-			Ref	-
	More than 1 hour	1.17	[0.95 - 1.45]	1.45	0.14614	1.09	[0.84 - 1.43]	0.66	0.50817
	On premises or <30 min	0.93	[0.79 - 1.1]	-0.83	0.4046	1.16	[0.95 - 1.43]	1.41	0.15838
Use feces/urine as fertilizer and treat it			-	55.07	<0.0001		-	9.57	0.00837
	No	Ref	-			Ref	-
	Yes, and treat the fertilizer used	1.66	[1.45 - 1.91]	7.19	<0.0001	1.2	[1.01 - 1.42]	2.12	0.03406
	Yes, does not treat fertilizer used	1.41	[1.09 - 1.84]	2.57	0.01005	1.48	[1.08 - 1.99]	2.51	0.01197
Walktime to closest water bodies			-	2.82	0.24444		-	0.11	0.94547
	0-20 min	Ref	-			Ref	-
	21-40 min	1.05	[0.92 - 1.19]	0.67	0.50234	1.03	[0.87 - 1.2]	0.31	0.75609
	41+ min	0.89	[0.75 - 1.06]	-1.33	0.18424	1.02	[0.82 - 1.26]	0.2	0.84297
Water treatment method			-	3.4	0.33344		-	1.79	0.61652
	Boiling	Ref	-			Ref	-
	Chemical	0.55	[0.24 - 1.16]	-1.51	0.1323	0.68	[0.23 - 1.64]	-0.78	0.43768
	Filtering,	0.77	[0.44 - 1.31]	-0.94	0.349	0.67	[0.31 - 1.32]	-1.08	0.28166
	Others	0.74	[0.23 - 2.08]	-0.56	0.57805	0.85	[0.2 - 2.63]	-0.25	0.80029
Water treatment prior to drinking			-	49.9	<0.0001		-	0.88	0.64431
	Never	Ref	-			Ref	-
	Sometimes	0.86	[0.74 - 0.99]	-2.04	0.04111	1.09	[0.91 - 1.3]	0.94	0.34851
	Yes, always	0.62	[0.55 - 0.71]	-7.02	<0.0001	1.03	[0.88 - 1.21]	0.36	0.72053
